# Supplementary material for: Similar sensorimotor transformations control balance during standing and walking
Source: PLoS Comput Biol. 2021 Jun 25;17(6):e1008369. doi: 10.1371/journal.pcbi.1008369 (PMC8266079; doi:10.1371/journal.pcbi.1008369)
Supplement: S5 File — Matlab script to plot the relation between COM kinematics and changes in ankle moment in the discrete belt speed perturbations. (M) [file pcbi.1008369.s008.m]

%% Example: plot figure 3 of the paper
%-------------------------------------

clear all; close all; clc;
%% load the data
load('DataBeltPerturb.mat');

%% Colors 
CVectP1    =  [182 221 255; 113 188 253;  38 129 208;    27 90 145]./255; % backward directed perturbations
CVectP2   =  [255 214 165; 247 188 127;  189 50 60;     129 32 38]./255; % forward directed perturbations
CVect       = [CVectP1; CVectP2];    % iMag: ['-0.04','-0.08','-0.12','-0.16','0.04','0.08','0.12','0.16']
Cref        = [0.4 0.4 0.4]; % unperturbed walking
mk          = 4;    % marker size
dt= 3;

%% Plot figure pooled over all subjects - COM feedback

% extract data from structure - COM feedback
TimingID = DataBeltPerturb.Torque_COM.dat(:,2);
AmpID = DataBeltPerturb.Torque_COM.dat(:,3);
directionID = DataBeltPerturb.Torque_COM.dat(:,4);
COM = DataBeltPerturb.Torque_COM.dat(:,5);
COMd = DataBeltPerturb.Torque_COM.dat(:,6);
T = DataBeltPerturb.Torque_COM.dat(:,7);

% run least squares regression
iSel = TimingID == dt & directionID >2;
gains = [COM(iSel) COMd(iSel)]\T(iSel);
Tmodel = [COM COMd]*gains;

Tmodel_reg = [COM(iSel) COMd(iSel)]*gains;
Treg = T(iSel);
R = rsquare(Treg,Tmodel_reg);
disp(num2str(R));
% figure handle
h = figure('Name','Figure 3');

% % Unperturbed
% iSel = directionID == 0 & TimingID == dt;   % index slow walking unperturbed
% subplot(1,3,1)
% plot(COM(iSel),T(iSel),'o','Color',Cref,'MarkerFaceColor',Cref,'MarkerSize',mk);  hold on;
% subplot(1,3,2)
% plot(COMd(iSel),T(iSel),'o','Color',Cref,'MarkerFaceColor',Cref,'MarkerSize',mk);  hold on;
% subplot(1,3,3)
% plot(Tmodel(iSel),T(iSel),'o','Color',Cref,'MarkerFaceColor',Cref,'MarkerSize',mk);  hold on;
% perturbed
for i=1:3
    Cs = CVect(i,:); % select color
    iSel = AmpID == i & TimingID == dt & directionID == 3 ;   % index slow walking unperturbed
    subplot(1,3,1)
    plot(COM(iSel),T(iSel),'o','Color',Cs,'MarkerFaceColor',Cs,'MarkerSize',mk);  hold on;
    subplot(1,3,2)
    plot(COMd(iSel),T(iSel),'o','Color',Cs,'MarkerFaceColor',Cs,'MarkerSize',mk);  hold on;
    subplot(1,3,3)
    plot(Tmodel(iSel),T(iSel),'o','Color',Cs,'MarkerFaceColor',Cs,'MarkerSize',mk);  hold on;
end

% unperturbed
for i=1:3
    Cs = CVect(i+4,:); % select color
    iSel = AmpID == i & TimingID == dt & directionID == 4 ;   % index slow walking unperturbed
    subplot(1,3,1)
    plot(COM(iSel),T(iSel),'o','Color',Cs,'MarkerFaceColor',Cs,'MarkerSize',mk);  hold on;
    subplot(1,3,2)
    plot(COMd(iSel),T(iSel),'o','Color',Cs,'MarkerFaceColor',Cs,'MarkerSize',mk);  hold on;
    subplot(1,3,3)
    plot(Tmodel(iSel),T(iSel),'o','Color',Cs,'MarkerFaceColor',Cs,'MarkerSize',mk);  hold on;
end


%% formatting
for i=1:3
    subplot(1,3,i)
    set(gca,'FontSize',11);
    ylabel('\Delta T','interpreter','tex');
end

subplot(1,3,1);
xlabel('\Delta COM','interpreter','tex');
% set(gca,'XLim',[-0.1 0.1]);
subplot(1,3,2);
xlabel('\Delta COMd','interpreter','tex');
% set(gca,'XLim',[-0.2 0.1]);
subplot(1,3,3);
xlabel('Trecon','interpreter','tex');
% set(gca,'XLim',[-0.1 0.15]);
