# Supplementary material for: Similar sensorimotor transformations control balance during standing and walking
Source: PLoS Comput Biol. 2021 Jun 25;17(6):e1008369. doi: 10.1371/journal.pcbi.1008369 (PMC8266079; doi:10.1371/journal.pcbi.1008369)
Supplement: S6 File — Matlab script to plot the relation between COM kinematics and changes in ankle moment in the pelvis push perturbations. (M) [file pcbi.1008369.s009.m]

%% Example: plot figure 3 of the paper
%-------------------------------------


%% load the data
load('DataPelvisPush.mat');

%% Colors 
CVectP1    =  [182 221 255; 113 188 253;  38 129 208;    27 90 145]./255; % backward directed perturbations
CVectP2   =  [255 214 165; 247 188 127;  189 50 60;     129 32 38]./255; % forward directed perturbations
CVect       = [CVectP1; CVectP2];    % iMag: ['-0.04','-0.08','-0.12','-0.16','0.04','0.08','0.12','0.16']
Cref        = [0.4 0.4 0.4]; % unperturbed walking
mk          = 4;    % marker size

%% Plot figure pooled over all subjects - COM feedback

% extract data from structure - COM feedback
SpeedID = DataVlutters.COMdat_Torque(:,2);
PerturbID = DataVlutters.COMdat_Torque(:,3);
COM = DataVlutters.COMdat_Torque(:,4);
COMd = DataVlutters.COMdat_Torque(:,5);
T = DataVlutters.COMdat_Torque(:,6);

% run least squares regression
gains = [COM COMd]\T;
Tmodel = [COM COMd]*gains;

% figure handle
h = figure('Name','Figure 3');

% Unperturbed
iSel = SpeedID == 1 & PerturbID == 0;   % index slow walking unperturbed
subplot(2,3,1)
plot(COM(iSel),T(iSel),'o','Color',Cref,'MarkerFaceColor',Cref,'MarkerSize',mk);  hold on;
subplot(2,3,2)
plot(COMd(iSel),T(iSel),'o','Color',Cref,'MarkerFaceColor',Cref,'MarkerSize',mk);  hold on;
subplot(2,3,3)
plot(Tmodel(iSel),T(iSel),'o','Color',Cref,'MarkerFaceColor',Cref,'MarkerSize',mk);  hold on;
% perturbed
for i=1:8
    Cs = CVect(i,:); % select color
    iSel = SpeedID == 1 & PerturbID == i;   % index slow walking unperturbed
    subplot(2,3,1)
    plot(COM(iSel),T(iSel),'o','Color',Cs,'MarkerFaceColor',Cs,'MarkerSize',mk);  hold on;
    subplot(2,3,2)
    plot(COMd(iSel),T(iSel),'o','Color',Cs,'MarkerFaceColor',Cs,'MarkerSize',mk);  hold on;
    subplot(2,3,3)
    plot(Tmodel(iSel),T(iSel),'o','Color',Cs,'MarkerFaceColor',Cs,'MarkerSize',mk);  hold on;
end


%% Plot figure pooled over all subjects - local feedback

% extract data from structure - COM feedback
SpeedID = DataVlutters.qdat_Torque(:,2);
PerturbID = DataVlutters.qdat_Torque(:,3);
q = DataVlutters.qdat_Torque(:,4);
qd = DataVlutters.qdat_Torque(:,5);
T = DataVlutters.qdat_Torque(:,6);

% run least squares regression
gains = [q qd]\T;
Tmodel = [q qd]*gains;

% Unperturbed
iSel = SpeedID == 1 & PerturbID == 0;   % index slow walking unperturbed
subplot(2,3,4)
plot(q(iSel),T(iSel),'o','Color',Cref,'MarkerFaceColor',Cref,'MarkerSize',mk);  hold on;
subplot(2,3,5)
plot(qd(iSel),T(iSel),'o','Color',Cref,'MarkerFaceColor',Cref,'MarkerSize',mk);  hold on;
subplot(2,3,6)
plot(Tmodel(iSel),T(iSel),'o','Color',Cref,'MarkerFaceColor',Cref,'MarkerSize',mk);  hold on;
% perturbed
for i=1:8
    Cs = CVect(i,:); % select color
    iSel = SpeedID == 1 & PerturbID == i;   % index slow walking unperturbed
    subplot(2,3,4)
    plot(q(iSel),T(iSel),'o','Color',Cs,'MarkerFaceColor',Cs,'MarkerSize',mk);  hold on;
    subplot(2,3,5)
    plot(qd(iSel),T(iSel),'o','Color',Cs,'MarkerFaceColor',Cs,'MarkerSize',mk);  hold on;
    subplot(2,3,6)
    plot(Tmodel(iSel),T(iSel),'o','Color',Cs,'MarkerFaceColor',Cs,'MarkerSize',mk);  hold on;
end

%% formatting
for i=1:6
    subplot(2,3,i)
    set(gca,'FontSize',11);
    ylabel('\Delta T','interpreter','tex');
end

subplot(2,3,1);
xlabel('\Delta COM','interpreter','tex');
set(gca,'XLim',[-0.1 0.1]);
subplot(2,3,2);
xlabel('\Delta COMd','interpreter','tex');
set(gca,'XLim',[-0.2 0.1]);
subplot(2,3,3);
xlabel('Trecon','interpreter','tex');
set(gca,'XLim',[-0.1 0.15]);

subplot(2,3,4);
xlabel('\Delta q','interpreter','tex');
set(gca,'XLim',[-0.1 0.1]);
subplot(2,3,5);
xlabel('\Delta qd','interpreter','tex');
set(gca,'XLim',[-1 1]);
subplot(2,3,6);
xlabel('Trecon','interpreter','tex');
set(gca,'XLim',[-0.1 0.15]);
