# Supplementary material for: Similar sensorimotor transformations control balance during standing and walking
Source: PLoS Comput Biol. 2021 Jun 25;17(6):e1008369. doi: 10.1371/journal.pcbi.1008369 (PMC8266079; doi:10.1371/journal.pcbi.1008369)
Supplement: S7 File — Matlab script to plot the relation between COM kinematics and changes in ankle moment in the continuous belt speed perturbations. (M) [file pcbi.1008369.s010.m]

%% Example figure x (continious perturbations)
%---------------------------------------------
load('DataContinuousPerturb.mat');

% select subject and speed
subj = 7;       % index subject
speed = 2;      % walking 1.2 m/s
mk = 4;         % marker size

% figure info
ct= 1;
h = figure();

% loop over time bins
for bin = 2:2:16
    
    % select indexes
    iSel = DataMoore2013.dat(:,1) == subj & DataMoore2013.dat(:,2) == speed &  DataMoore2013.dat(:,3) == bin;
    
    % get inputs and outputs of regression
    COM = DataMoore2013.dat(iSel,4);
    COMd = DataMoore2013.dat(iSel,5);
    T = DataMoore2013.dat(iSel,6);
    
    % solve regression (just to indicate how the regression was computed
    gains = T\[COM COMd];
    
    % colors depending on COM deviation
    Pr = (COM - min(COM))./(max(COM)-min(COM));
    cVal = copper(200);
    Pc = Pr*199; Pc = round(Pc+1);
    nd = length(COM);
    
    % make the subplots
    subplot(2,8,ct);
    for jj = 1:nd
        csr = cVal(Pc(jj),:);
        plot(COM(jj),T(jj),'o','Color',csr,'MarkerFaceColor',csr,'MarkerSize',mk); hold on;
    end
    
    subplot(2,8,ct+8);
    for jj = 1:nd
        csr = cVal(Pc(jj),:);
        plot(COMd(jj),T(jj),'o','Color',csr,'MarkerFaceColor',csr,'MarkerSize',mk); hold on;
    end
    ct = ct+1;
end

for i = 1:16
    subplot(2,8,i)
    set(gca,'XLim',[-0.1 0.1]);
end

% Note: to simplify the script, we did not add the baseline activity during
% unperturbed walking to each scatter plot (as in figure 7 in the paper).
% Not that this is only for visualisation purposes and does not affect the
% computation of the linear regression.
